# Supplementary material for: Rectum necrosis in a patient with severe COVID19 infection after CAR-T therapy: a case report
Source: Surg Case Rep. 2024 Sep 26;10:227. doi: 10.1186/s40792-024-02026-1 (PMC11427651; doi:10.1186/s40792-024-02026-1)
Supplement: Supplementary file 3 — Supplementary Material 3. [file 40792_2024_2026_MOESM3_ESM.xlsx]

## Sheet: Sheet1
	(Clinical course)
	day -2	day 4	day 35	day 56	day 58	day 62	day 64	day 77	day 78	day 85	day 138	day 168	day 217	day 225	day 231	day 238	day 245	day 267
(Blood test data)	2 days before CAT-T therapy	CRS (on the 4th day after CAR-T therapy)	5 weeks after CAR-T therapy	Hospitalization with COVID19 infection	MAS	COVID19 pneumonia	Steroid pulse therapy	Emergency surgery	1 day after emergency surgery	1 week after emergency surgery	2 months after emergency surgery	3 months after emergency surgery	1 week before second surgery	1 day after second surgery	1 week after second surgery	2 weeks after second surgery	3 weeks after second surgery	Discharge from hospital
WBC (/μL)	4960	410	1810	100	100	1400	2800	3600	3800	4400	1200	7400	2500	4600	5100	4000	1300	2300
Hb (g/dL)	9.2	10.5	10.2	7.9	9.7	7	6.4	7.1	10.1	9.7	7.5	8.8	10	7.5	8.1	7.7	8	10.2
Plt (x10^4/μL)	10.4	17.4	5.1	1.3	1.5	1.8	1.5	3.4	5.2	4.5	3.3	5.3	8.3	6	6.8	10.2	8.6	9.6
%Neutro (%)	66	69	54	10.6	8	92.4	95.9	92	97	83	63	89	47.6	76.6	75.6	77.6	22	45.9
%Lymph (%)	12.5	1	25	78.9	84	4.8	1.7	4	3	8	18	6	40.6	16.9	18.7	15.8	68	38.1
%Mono (%)	8	28	19	10.5	8	2.8	2.4	4	0	9	19	1	9.4	5.9	4.1	5.4	4	13.4
%Eos (%)	0	1	2	0	0	0	0	0	0	0	0	3	2.4	0.6	1.4	1	4	2.2
%Baso (%)	0	1	0	0	0	0	0	0	0	0	0	0	0	0	0.2	0.2	2	0.4
APTT-T (sec)	27.3	43.7	27.6	28.3	44.8	41.2	34.3	29.2	30.8	24.3	31.5	26.8	29.1	32.7	no data	no data	no data	no data
PT-INR (INR)	0.94	1.04	0.93	0.99	1.55	1.1	1.14	0.97	1.01	0.89	0.94	0.88	0.89	0.98	no data	no data	no data	no data
Fib (mg/dL)	288	413	186	no data	244.4	392.7	222.5	no data	254.6	245.5	no data	no data	no data	no data	no data	no data	no data	no data
FDP (μg/mL)	2.5	4.5	2.5	no data	3.6	7.8	8.9	no data	2.9	4.4	3.2	no data	no data	no data	no data	no data	no data	no data
D-dimer (μg/mL)	no data	no data	no data	0.5	no data	no data	no data	1.1	no data	no data	no data	0.8	0.1	1.1	no data	no data	no data	no data
Total Protein (g/dL)	6.8	5.2	5.8	5.6	4.6	3.8	4	4.8	4.7	5.3	5	5.4	5.8	4	5.4	5.7	5.6	5.9
Alb (g/dL)	4.4	3	4.3	4	2.6	2	2.3	2.7	3.2	2.6	2.2	3.5	3.8	2.6	3.3	3.2	3.4	3.9
BUN (mg/dL)	10	6	8	10	22	25	32	17	18	15	9	7	12	8	6	9	10	14
CRE (mg/dL)	0.56	0.59	0.45	0.79	0.91	0.46	0.39	0.53	0.49	0.42	0.34	0.45	0.54	0.55	0.5	0.49	0.53	0.52
T-Bil (mg/dL)	0.9	1.1	0.9	1.3	2.8	6.9	2.4	1.5	2.9	0.8	0.5	0.4	0.4	0.5	0.4	0.4	0.4	0.4
AST (U/L)	34	14	20	26	131	28	18	10	9	12	24	29	28	18	10	23	24	26
ALT (U/L)	48	56	19	25	203	138	63	30	19	24	24	24	36	16	10	20	18	35
CRP (mg/dL)	0.73	17.57	0.01	4.02	11.57	9.9	6.33	2.37	6.07	1.08	13.18	0.71	1.3	7.15	2.54	5.91	1.54	1.13
Na (mmol/L)	139	136	141	136	142	147	152	136	139	137	142	144	141	142	143	142	141	141
K (mmol/L)	4.1	3.2	4.3	2.9	2.5	3.6	3	3.9	3	3.6	2.3	3.5	4.2	3.5	3.8	4.2	3.7	4.2
Cl (mmol/L)	101	97	105	99	112	115	110	100	105	98	99	106	104	110	108	105	106	104
